# Supplementary material for: Identification of healthspan-promoting genes in Caenorhabditis elegans based on a human GWAS study
Source: Biogerontology. 2022 Jun 24;23(4):431–52. doi: 10.1007/s10522-022-09969-8 (PMC9388463; doi:10.1007/s10522-022-09969-8)
Supplement: Supplementary file 2 — Supplementary file2 (XLSX 12 kb) [file 10522_2022_9969_MOESM2_ESM.xlsx]

## Sheet: ESM_2
Title: Identification of healthspan-promoting genes in Caenorhabditis elegans based on a human GWAS study
Journal: Biogerontology
Authors: Nadine Saul, Ineke Dhondt, Mikko Kuokkanen, Markus Perola, Clara Verschuuren, Brecht Wouters, Henrik von Chrzanowski, Winnok H. De Vos, Liesbet Temmerman, Walter Luyten, Aleksandra Zečić, Tim Loier, Christian Schmitz-Linneweber, Bart P. Braeckman
Corresponding author: Nadine Saul, Molecular Genetics Group, Institute of Biology, Humboldt University of Berlin, 10115 Berlin, Germany; Email: nadine.saul@gmx.de
ESM_2: Chip genotyping and imputation
Study	Exclusions prior to genotyping and genetic analysis	Genotyping Array	Genotype calling	QC filters for genotyped SNPs used for imputation	No of SNPs used for imputation	Pre-phasing software	Imputation Software	Imputation reference panel	Filtering of imputed genotypes	Software used for GWAS	Handling of population stratification	Type of reported imputation quality
Finrisk, Broad CoreExome batch1 (BROAD)	Gender mismatch, pihat>0.2	Illumina HumanCoreExome	Zcall	Excluded markers with call rate <1% , Excluded samples with call rate <98%, Excluded gender mismatches, monomorphic markers, markers with call rate <95%, markers with MAF<0.05 and call rate <99%, markers with HWE <10-6, Excluded individuals - outliers in heterozygosity plots, Excluded individuals - outliers in multidimensional scaling (MDS) plots	~315000	SHAPEIT v2.r727	IMPUTE2	1000 Genomes Project Phase 3 + Finnish SiSu sequencing data	<0.30	snptest_v2.5.4-beta3	PC1-PC5	snptest info
Finrisk, COROGENE	Gender mismatch, pihat>0.2	Illumina 610K	Illuminus	Excluded markers with call rate <1%, Excluded samples with call rate <98%, Excluded gender mismatches. monomorphic markers, markers with call rate <95%, markers with MAF<10/N, markers with MAF<0.05 and call rate <99%, markers with HWE <10-6, Excluded individuals - outliers in heterozygosity plots, Excluded individuals - outliers in multidimensional scaling (MDS) plots	~315000	SHAPEIT v2.r727	IMPUTE2	1000 Genomes Project Phase 3 + Finnish SiSu sequencing data	<0.30	snptest_v2.5.4-beta3	PC1-PC5	snptest info
Finrisk, FINRISK/Psycho (PSYCHO)	Gender mismatch, pihat>0.2	Illumina HumanCoreExome + psych variants	Zcall	Excluded markers with call rate <1% , Excluded samples with call rate <98%, Excluded gender mismatches, monomorphic markers, markers with call rate <95%, markers with MAF<0.05 and call rate <99%, markers with HWE <10-6, Excluded individuals - outliers in heterozygosity plots, Excluded individuals - outliers in multidimensional scaling (MDS) plots	~315000	SHAPEIT v2.r727	IMPUTE2	1000 Genomes Project Phase 3 + Finnish SiSu sequencing data	<0.30	snptest_v2.5.4-beta3	PC1-PC5	snptest info
Finrisk, FR07_BF	Gender mismatch, pihat>0.2	Illumina HumanCoreExome	Zcall	Excluded markers with call rate <1% , Excluded samples with call rate <98%, Excluded gender mismatches, monomorphic markers, markers with call rate <95%, markers with MAF<0.05 and call rate <99%, markers with HWE <10-6, Excluded individuals - outliers in heterozygosity plots, Excluded individuals - outliers in multidimensional scaling (MDS) plots	~315000	SHAPEIT v2.r727	IMPUTE2	1000 Genomes Project Phase 3 + Finnish SiSu sequencing data	<0.30	snptest_v2.5.4-beta3	PC1-PC5	snptest info
Finrisk, MIGEN	Gender mismatch, pihat>0.2	Affymetrix 6.0	Birdseed	Excluded markers with call rate <1%, Excluded samples with call rate <98%, Excluded gender mismatches. monomorphic markers, markers with call rate <95%, markers with MAF<10/N, markers with MAF<0.05 and call rate <99%, markers with HWE <10-6, Excluded individuals - outliers in heterozygosity plots, Excluded individuals - outliers in multidimensional scaling (MDS) plots	~315000	SHAPEIT v2.r727	IMPUTE2	1000 Genomes Project Phase 3 + Finnish SiSu sequencing data	<0.30	snptest_v2.5.4-beta3	PC1-PC5	snptest info
Finrisk, MRPRED	Gender mismatch, pihat>0.2	Illumina HumanCoreExome	GenomeStudio v. 2011.1.	Excluded markers with call rate <1% , Excluded samples with call rate <98%, Excluded gender mismatches, monomorphic markers, markers with call rate <95%, markers with MAF<0.05 and call rate <99%, markers with HWE <10-6, Excluded individuals - outliers in heterozygosity plots, Excluded individuals - outliers in multidimensional scaling (MDS) plots	~315000	SHAPEIT v2.r727	IMPUTE2	1000 Genomes Project Phase 3 + Finnish SiSu sequencing data	<0.30	snptest_v2.5.4-beta3	PC1-PC5	snptest info
Finrisk, PREDICTCVD	Gender mismatch, pihat>0.2	Illumina Omniexpress	Illuminus	Excluded markers with call rate <1%, Excluded samples with call rate <98%, Excluded gender mismatches. monomorphic markers, markers with call rate <95%, markers with MAF<10/N, markers with MAF<0.05 and call rate <99%, markers with HWE <10-6, Excluded individuals - outliers in heterozygosity plots, Excluded individuals - outliers in multidimensional scaling (MDS) plots	~315000	SHAPEIT v2.r727	IMPUTE2	1000 Genomes Project Phase 3 + Finnish SiSu sequencing data	<0.30	snptest_v2.5.4-beta3	PC1-PC5	snptest info
Finrisk, Sanger CoreExome batch1 (SANGER1)	Gender mismatch, pihat>0.2	Illumina HumanCoreExome	Zcall	Excluded markers with call rate <1% , Excluded samples with call rate <98%, Excluded gender mismatches, monomorphic markers, markers with call rate <95%, markers with MAF<0.05 and call rate <99%, markers with HWE <10-6, Excluded individuals - outliers in heterozygosity plots, Excluded individuals - outliers in multidimensional scaling (MDS) plots	~315000	SHAPEIT v2.r727	IMPUTE2	1000 Genomes Project Phase 3 + Finnish SiSu sequencing data	<0.30	snptest_v2.5.4-beta3	PC1-PC5	snptest info
Finrisk, Sanger CoreExome batch2 (SANGER2)	Gender mismatch, pihat>0.2	Illumina HumanCoreExome	Zcall	Excluded markers with call rate <1% , Excluded samples with call rate <98%, Excluded gender mismatches, monomorphic markers, markers with call rate <95%, markers with MAF<0.05 and call rate <99%, markers with HWE <10-6, Excluded individuals - outliers in heterozygosity plots, Excluded individuals - outliers in multidimensional scaling (MDS) plots	~315000	SHAPEIT v2.r727	IMPUTE2	1000 Genomes Project Phase 3 + Finnish SiSu sequencing data	<0.30	snptest_v2.5.4-beta3	PC1-PC5	snptest info
Finrisk, SUMMIT	Gender mismatch, pihat>0.2	Illumina Omniexpress	NA	Excluded markers with call rate <1%, Excluded samples with call rate <98%, Excluded gender mismatches. monomorphic markers, markers with call rate <95%, markers with MAF<10/N, markers with MAF<0.05 and call rate <99%, markers with HWE <10-6, Excluded individuals - outliers in heterozygosity plots, Excluded individuals - outliers in multidimensional scaling (MDS) plots	~315000	SHAPEIT v2.r727	IMPUTE2	1000 Genomes Project Phase 3 + Finnish SiSu sequencing data	<0.30	snptest_v2.5.4-beta3	PC1-PC5	snptest info
