# Supplementary material for: Identification of healthspan-promoting genes in Caenorhabditis elegans based on a human GWAS study
Source: Biogerontology. 2022 Jun 24;23(4):431–52. doi: 10.1007/s10522-022-09969-8 (PMC9388463; doi:10.1007/s10522-022-09969-8)
Supplement: Supplementary file 11 — Supplementary file11 (ZIP 217905 kb) [file 10522_2022_9969_MOESM11_ESM.zip]

Archive with 1,017 entries (1,013 files):
- Images - supplementals/Code conditions.txt
- Images - supplementals/Repl 1/
- Images - supplementals/Repl 1/G02_w01_v01_Cropped.tif
- Images - supplementals/Repl 1/G02_w01_v02_Cropped.tif
- Images - supplementals/Repl 1/G02_w01_v03_Cropped.tif
- Images - supplementals/Repl 1/G02_w02_v01_Cropped.tif
- Images - supplementals/Repl 1/G02_w02_v02_Cropped.tif
- Images - supplementals/Repl 1/G02_w02_v03_Cropped.tif
- Images - supplementals/Repl 1/G02_w03_v01_Cropped.tif
- Images - supplementals/Repl 1/G02_w03_v02_Cropped.tif
- Images - supplementals/Repl 1/G02_w04_v01_Cropped.tif
- Images - supplementals/Repl 1/G02_w04_v02_Cropped.tif
- Images - supplementals/Repl 1/G02_w04_v03_Cropped.tif
- Images - supplementals/Repl 1/G02_w05_v01_Cropped.tif
- Images - supplementals/Repl 1/G02_w05_v02_Cropped.tif
- Images - supplementals/Repl 1/G02_w06_v01_Cropped.tif
- Images - supplementals/Repl 1/G02_w06_v02_Cropped.tif
- Images - supplementals/Repl 1/G02_w07_v01_Cropped.tif
- Images - supplementals/Repl 1/G02_w07_v02_Cropped.tif
- Images - supplementals/Repl 1/G02_w07_v03_Cropped.tif
- Images - supplementals/Repl 1/G02_w08_v01_Cropped.tif
- Images - supplementals/Repl 1/G02_w08_v02_Cropped.tif
- Images - supplementals/Repl 1/G02_w08_v03_Cropped.tif
- Images - supplementals/Repl 1/G02_w09_v01_Cropped.tif
- Images - supplementals/Repl 1/G02_w09_v02_Cropped.tif
- Images - supplementals/Repl 1/G02_w09_v03_Cropped.tif
- Images - supplementals/Repl 1/G02_w10_v01_Cropped.tif
- Images - supplementals/Repl 1/G02_w10_v02_Cropped.tif
- Images - supplementals/Repl 1/G03_w01_v01_Cropped.tif
- Images - supplementals/Repl 1/G03_w02_v01_Cropped.tif
- Images - supplementals/Repl 1/G03_w02_v02_Cropped.tif
- Images - supplementals/Repl 1/G03_w02_v03_Cropped.tif
- Images - supplementals/Repl 1/G03_w03_v01_Cropped.tif
- Images - supplementals/Repl 1/G03_w03_v02_Cropped.tif
- Images - supplementals/Repl 1/G03_w03_v03_Cropped.tif
- Images - supplementals/Repl 1/G03_w04_v01_Cropped.tif
- Images - supplementals/Repl 1/G03_w04_v02_Cropped.tif
- Images - supplementals/Repl 1/G03_w04_v03_Cropped.tif
- Images - supplementals/Repl 1/G03_w05_v01_Cropped.tif
- Images - supplementals/Repl 1/G03_w05_v02_Cropped.tif
- Images - supplementals/Repl 1/G03_w05_v03_Cropped.tif
- Images - supplementals/Repl 1/G03_w06_v03_Cropped.tif
- Images - supplementals/Repl 1/G03_w06_v04_Cropped.tif
- Images - supplementals/Repl 1/G03_w07_v01_Cropped.tif
- Images - supplementals/Repl 1/G03_w07_v02_Cropped.tif
- Images - supplementals/Repl 1/G03_w08_v01_Cropped.tif
- Images - supplementals/Repl 1/G03_w09_v01_Cropped.tif
- Images - supplementals/Repl 1/G03_w09_v02_Cropped.tif
- Images - supplementals/Repl 1/G03_w10_v01_Cropped.tif
- Images - supplementals/Repl 1/G03_w10_v02_Cropped.tif
- Images - supplementals/Repl 1/G03_w10_v03_Cropped.tif
- Images - supplementals/Repl 1/G03_w11_v01_Cropped.tif
- Images - supplementals/Repl 1/G07_w01_v01_Cropped.tif
- Images - supplementals/Repl 1/G07_w02_v01_Cropped.tif
- Images - supplementals/Repl 1/G07_w02_v02_Cropped.tif
- Images - supplementals/Repl 1/G07_w03_v01_Cropped.tif
- Images - supplementals/Repl 1/G07_w03_v02_Cropped.tif
- Images - supplementals/Repl 1/G07_w03_v03_Cropped.tif
- Images - supplementals/Repl 1/G07_w04_v01_Cropped.tif
- Images - supplementals/Repl 1/G07_w04_v02_Cropped.tif
- Images - supplementals/Repl 1/G07_w04_v03_Cropped.tif
- Images - supplementals/Repl 1/G07_w05_v01_Cropped.tif
- Images - supplementals/Repl 1/G07_w06_v01_Cropped.tif
- Images - supplementals/Repl 1/G07_w06_v02_Cropped.tif
- Images - supplementals/Repl 1/G07_w06_v03_Cropped.tif
- Images - supplementals/Repl 1/G07_w07_v01_Cropped.tif
- Images - supplementals/Repl 1/G07_w07_v02_Cropped.tif
- Images - supplementals/Repl 1/G07_w08_v01_Cropped.tif
- Images - supplementals/Repl 1/G07_w08_v02_Cropped.tif
- Images - supplementals/Repl 1/G07_w08_v03_Cropped.tif
- Images - supplementals/Repl 1/G07_w09_v01_Cropped.tif
- Images - supplementals/Repl 1/G07_w09_v02_Cropped.tif
- Images - supplementals/Repl 1/G07_w10_v01_Cropped.tif
- Images - supplementals/Repl 1/G08_w01_v01_02_Cropped.tif
- Images - supplementals/Repl 1/G08_w01_v01_Cropped.tif
- Images - supplementals/Repl 1/G08_w01_v02_Cropped.tif
- Images - supplementals/Repl 1/G08_w01_v03_Cropped.tif
- Images - supplementals/Repl 1/G08_w02_v01_Cropped.tif
- Images - supplementals/Repl 1/G08_w02_v02_Cropped.tif
- Images - supplementals/Repl 1/G08_w03_v01_Cropped.tif
- Images - supplementals/Repl 1/G08_w03_v02_Cropped.tif
- Images - supplementals/Repl 1/G08_w03_v03_Cropped.tif
- Images - supplementals/Repl 1/G08_w04_v01_Cropped.tif
- Images - supplementals/Repl 1/G08_w05_v01_Cropped.tif
- Images - supplementals/Repl 1/G08_w05_v02_Cropped.tif
- Images - supplementals/Repl 1/G08_w05_v03_Cropped.tif
- Images - supplementals/Repl 1/G08_w06_v01_Cropped.tif
- Images - supplementals/Repl 1/G08_w06_v02_Cropped.tif
- Images - supplementals/Repl 1/G08_w08_v01_Cropped.tif
- Images - supplementals/Repl 1/G08_w08_v02_Cropped.tif
- Images - supplementals/Repl 1/G08_w08_v03_Cropped.tif
- Images - supplementals/Repl 1/G08_w09_v01_Cropped.tif
- Images - supplementals/Repl 1/G08_w09_v02_Cropped.tif
- Images - supplementals/Repl 1/G08_w09_v03_Cropped.tif
- Images - supplementals/Repl 1/G08_w10_v01_Cropped.tif
- Images - supplementals/Repl 1/G08_w10_v03_Cropped.tif
- Images - supplementals/Repl 1/G09_w01_v01_Cropped.tif
- Images - supplementals/Repl 1/G09_w01_v02_Cropped.tif
- Images - supplementals/Repl 1/G09_w01_v03_Cropped.tif
- Images - supplementals/Repl 1/G09_w02_v01_Cropped.tif
- Images - supplementals/Repl 1/G09_w02_v02_Cropped.tif
- Images - supplementals/Repl 1/G09_w02_v03_Cropped.tif
- Images - supplementals/Repl 1/G09_w03_v01_Cropped.tif
- Images - supplementals/Repl 1/G09_w03_v02_Cropped.tif
- Images - supplementals/Repl 1/G09_w04_v01_Cropped.tif
- Images - supplementals/Repl 1/G09_w04_v02_Cropped.tif
- Images - supplementals/Repl 1/G09_w04_v04_Cropped.tif
- Images - supplementals/Repl 1/G09_w05_v01_Cropped.tif
- Images - supplementals/Repl 1/G09_w05_v02_Cropped.tif
- Images - supplementals/Repl 1/G09_w05_v03_Cropped.tif
- Images - supplementals/Repl 1/G09_w05_v04_Cropped.tif
- Images - supplementals/Repl 1/G09_w06_v01_Cropped.tif
- Images - supplementals/Repl 1/G09_w06_v02_Cropped.tif
- Images - supplementals/Repl 1/G09_w07_v01_Cropped.tif
- Images - supplementals/Repl 1/G09_w07_v03_Cropped.tif
- Images - supplementals/Repl 1/G09_w08_v01_Cropped.tif
- Images - supplementals/Repl 1/G09_w08_v02_Cropped.tif
- Images - supplementals/Repl 1/G09_w09_v01_Cropped.tif
- Images - supplementals/Repl 1/G09_w09_v02_Cropped.tif
- Images - supplementals/Repl 1/G09_w09_v03_Cropped.tif
- Images - supplementals/Repl 1/G09_w10_v01_Cropped.tif
- Images - supplementals/Repl 1/G09_w10_v02_Cropped.tif
- Images - supplementals/Repl 1/G09_w11_v01_Cropped.tif
- Images - supplementals/Repl 1/G09_w11_v02.tif
- Images - supplementals/Repl 1/G10_w01_v01_Cropped.tif
- Images - supplementals/Repl 1/G10_w01_v02_Cropped.tif
- Images - supplementals/Repl 1/G10_w01_v03_Cropped.tif
- Images - supplementals/Repl 1/G10_w01_v04_Cropped.tif
- Images - supplementals/Repl 1/G10_w02_v01_Cropped.tif
- Images - supplementals/Repl 1/G10_w02_v02_Cropped.tif
- Images - supplementals/Repl 1/G10_w03_v01_Cropped.tif
- Images - supplementals/Repl 1/G10_w03_v02_Cropped.tif
- Images - supplementals/Repl 1/G10_w04_v01_Cropped.tif
- Images - supplementals/Repl 1/G10_w04_v02_Cropped.tif
- Images - supplementals/Repl 1/G10_w05_v01_Cropped.tif
- Images - supplementals/Repl 1/G10_w05_v02_Cropped.tif
- Images - supplementals/Repl 1/G10_w05_v03_Cropped.tif
- Images - supplementals/Repl 1/G10_w06_v01_Cropped.tif
- Images - supplementals/Repl 1/G10_w06_v02_Cropped.tif
- Images - supplementals/Repl 1/G10_w06_v03_Cropped.tif
- Images - supplementals/Repl 1/G10_w07_v01_Cropped.tif
- Images - supplementals/Repl 1/G10_w07_v02_Cropped.tif
- Images - supplementals/Repl 1/G10_w07_v03_Cropped.tif
- Images - supplementals/Repl 1/G10_w08_v01_Cropped.tif
- Images - supplementals/Repl 1/G10_w08_v02_Cropped.tif
- Images - supplementals/Repl 1/G10_w08_v03_Cropped.tif
- Images - supplementals/Repl 1/G10_w09_v01_Cropped.tif
- Images - supplementals/Repl 1/G10_w09_v02_Cropped.tif
- Images - supplementals/Repl 1/G10_w09_v03_Cropped.tif
- Images - supplementals/Repl 1/G10_w10_v01_Cropped.tif
- Images - supplementals/Repl 1/G11_w01_v01_Cropped.tif
- Images - supplementals/Repl 1/G11_w01_v02_Cropped.tif
- Images - supplementals/Repl 1/G11_w01_v03_Cropped.tif
- Images - supplementals/Repl 1/G11_w03_v01_Cropped.tif
- Images - supplementals/Repl 1/G11_w04_v02_Cropped.tif
- Images - supplementals/Repl 1/G11_w04_v03_Cropped.tif
- Images - supplementals/Repl 1/G11_w05_v01_Cropped.tif
- Images - supplementals/Repl 1/G11_w05_v02_Cropped.tif
- Images - supplementals/Repl 1/G11_w05_v03_Cropped.tif
- Images - supplementals/Repl 1/G11_w06_v02_Cropped.tif
- Images - supplementals/Repl 1/G11_w06_v03_Cropped.tif
- Images - supplementals/Repl 1/G11_w08_v01_Cropped.tif
- Images - supplementals/Repl 1/G11_w08_v02_Cropped.tif
- Images - supplementals/Repl 1/G11_w08_v03_Cropped.tif
- Images - supplementals/Repl 1/G11_w09_v01_Cropped.tif
- Images - supplementals/Repl 1/G11_w09_v03_Cropped.tif
- Images - supplementals/Repl 1/G11_w10_v01_Cropped.tif
- Images - supplementals/Repl 1/G11_w10_v02_Cropped.tif
- Images - supplementals/Repl 1/G11_w11_v01_Cropped.tif
- Images - supplementals/Repl 1/G11_w11_v03_Cropped.tif
- Images - supplementals/Repl 1/G11_w12_v01_Cropped.tif
- Images - supplementals/Repl 1/G11_w12_v02_Cropped.tif
- Images - supplementals/Repl 1/G12_w01_v01_Cropped.tif
- Images - supplementals/Repl 1/G12_w01_v02_Cropped.tif
- Images - supplementals/Repl 1/G12_w01_v03_Cropped.tif
- Images - supplementals/Repl 1/G12_w02_v01_Cropped.tif
- Images - supplementals/Repl 1/G12_w02_v02_Cropped.tif
- Images - supplementals/Repl 1/G12_w03_v01_Cropped.tif
- Images - supplementals/Repl 1/G12_w03_v02_Cropped.tif
- Images - supplementals/Repl 1/G12_w03_v03_Cropped.tif
- Images - supplementals/Repl 1/G12_w04_v01_Cropped.tif
- Images - supplementals/Repl 1/G12_w04_v02_Cropped.tif
- Images - supplementals/Repl 1/G12_w04_v03_Cropped.tif
- Images - supplementals/Repl 1/G12_w05_v02_Cropped.tif
- Images - supplementals/Repl 1/G12_w06_v01_Cropped.tif
- Images - supplementals/Repl 1/G12_w06_v02_Cropped.tif
- Images - supplementals/Repl 1/G12_w06_v03_Cropped.tif
- Images - supplementals/Repl 1/G12_w07_v01_Cropped.tif
- Images - supplementals/Repl 1/G12_w07_v02_Cropped.tif
- Images - supplementals/Repl 1/G12_w07_v03_Cropped.tif
- Images - supplementals/Repl 1/G12_w07_v04_Cropped.tif
- Images - supplementals/Repl 1/G12_w08_v01_Cropped.tif
- Images - supplementals/Repl 1/G12_w08_v02_Cropped.tif
- Images - supplementals/Repl 1/G12_w09_v01_Cropped.tif
- Images - supplementals/Repl 1/G12_w09_v02_Cropped.tif
- Images - supplementals/Repl 1/G12_w10_v01_Cropped.tif
- Images - supplementals/Repl 1/G12_w10_v02_Cropped.tif
- Images - supplementals/Repl 1/G14_w01_v01_Cropped.tif
- Images - supplementals/Repl 1/G14_w01_v02_Cropped.tif
- Images - supplementals/Repl 1/G14_w02_v01_Cropped.tif
- Images - supplementals/Repl 1/G14_w02_v02_Cropped.tif
- Images - supplementals/Repl 1/G14_w02_v03_Cropped.tif
- Images - supplementals/Repl 1/G14_w03_v01_Cropped.tif
- Images - supplementals/Repl 1/G14_w04_v01_Cropped.tif
- Images - supplementals/Repl 1/G14_w04_v03_Cropped.tif
- Images - supplementals/Repl 1/G14_w05_v01_Cropped.tif
- Images - supplementals/Repl 1/G14_w06_v01_Cropped.tif
- Images - supplementals/Repl 1/G14_w06_v02_Cropped.tif
- Images - supplementals/Repl 1/G14_w06_v03_Cropped.tif
- Images - supplementals/Repl 1/G14_w07_v01_Cropped.tif
- Images - supplementals/Repl 1/G14_w07_v02_Cropped.tif
- Images - supplementals/Repl 1/G14_w07_v03_Cropped.tif
- Images - supplementals/Repl 1/G14_w08_v01_Cropped.tif
- Images - supplementals/Repl 1/G14_w09_v01_Cropped.tif
- Images - supplementals/Repl 1/G14_w09_v02_Cropped.tif
- Images - supplementals/Repl 1/G14_w09_v03_Cropped.tif
- Images - supplementals/Repl 1/G15_w01_v01_Cropped.tif
- Images - supplementals/Repl 1/G15_w01_v02_Cropped.tif
- Images - supplementals/Repl 1/G15_w01_v03_Cropped.tif
- Images - supplementals/Repl 1/G15_w02_v01_Cropped.tif
- Images - supplementals/Repl 1/G15_w02_v02_Cropped.tif
- Images - supplementals/Repl 1/G15_w02_v03_Cropped.tif
- Images - supplementals/Repl 1/G15_w03_v01_Cropped.tif
- Images - supplementals/Repl 1/G15_w03_v02_Cropped.tif
- Images - supplementals/Repl 1/G15_w03_v03_Cropped.tif
- Images - supplementals/Repl 1/G15_w05_v01_Cropped.tif
- Images - supplementals/Repl 1/G15_w05_v02_Cropped.tif
- Images - supplementals/Repl 1/G15_w06_v01_Cropped.tif
- Images - supplementals/Repl 1/G15_w06_v02_Cropped.tif
- Images - supplementals/Repl 1/G15_w06_v03_Cropped.tif
- Images - supplementals/Repl 1/G15_w07_v01_Cropped.tif
- Images - supplementals/Repl 1/G15_w08_v02_Cropped.tif
- Images - supplementals/Repl 1/G15_w08_v03_Cropped.tif
- Images - supplementals/Repl 1/G15_w09_v01_Cropped.tif
- Images - supplementals/Repl 1/G15_w09_v02_Cropped.tif
- Images - supplementals/Repl 1/G15_w09_v03_Cropped.tif
- Images - supplementals/Repl 1/G15_w10_v01_Cropped.tif
- Images - supplementals/Repl 1/G15_w10_v02_Cropped.tif
- Images - supplementals/Repl 1/G15_w10_v03_Cropped.tif
- Images - supplementals/Repl 1/G16_w01_v01_Cropped.tif
- Images - supplementals/Repl 1/G16_w01_v02_Cropped.tif
- Images - supplementals/Repl 1/G16_w01_v03_Cropped.tif
- Images - supplementals/Repl 1/G16_w02_v01_Cropped.tif
- Images - supplementals/Repl 1/G16_w02_v02_Cropped.tif
- Images - supplementals/Repl 1/G16_w02_v03_Cropped.tif
- Images - supplementals/Repl 1/G16_w03_v01_Cropped.tif
- Images - supplementals/Repl 1/G16_w03_v02_Cropped.tif
- Images - supplementals/Repl 1/G16_w03_v03_Cropped.tif
- Images - supplementals/Repl 1/G16_w04_v01_Cropped.tif
- Images - supplementals/Repl 1/G16_w04_v02_Cropped.tif
- Images - supplementals/Repl 1/G16_w04_v03_Cropped.tif
- Images - supplementals/Repl 1/G16_w05_v01_Cropped.tif
- Images - supplementals/Repl 1/G16_w05_v02_Cropped.tif
- Images - supplementals/Repl 1/G16_w06_v01_Cropped.tif
- Images - supplementals/Repl 1/G16_w06_v02_Cropped.tif
- Images - supplementals/Repl 1/G16_w06_v03_Cropped.tif
- Images - supplementals/Repl 1/G16_w07_v01_Cropped.tif
- Images - supplementals/Repl 1/G16_w07_v02_Cropped.tif
- Images - supplementals/Repl 1/G16_w07_v03_Cropped.tif
- Images - supplementals/Repl 1/G16_w08_v01_Cropped.tif
- Images - supplementals/Repl 1/G16_w08_v02_Cropped.tif
- Images - supplementals/Repl 1/G16_w08_v03_Cropped.tif
- Images - supplementals/Repl 1/G16_w09_v01_Cropped.tif
- Images - supplementals/Repl 1/G16_w09_v02_Cropped.tif
- Images - supplementals/Repl 1/G16_w09_v03_Cropped.tif
- Images - supplementals/Repl 1/G16_w10_v01_Cropped.tif
- Images - supplementals/Repl 1/G16_w10_v02_Cropped.tif
- Images - supplementals/Repl 1/G16_w10_v03_Cropped.tif
- Images - supplementals/Repl 1/G16_w11_v01_Cropped.tif
- Images - supplementals/Repl 1/G16_w11_v02_Cropped.tif
- Images - supplementals/Repl 1/G17_w01_v01_Cropped.tif
- Images - supplementals/Repl 1/G17_w01_v02_Cropped.tif
- Images - supplementals/Repl 1/G17_w01_v03_Cropped.tif
- Images - supplementals/Repl 1/G17_w02_v01_Cropped.tif
- Images - supplementals/Repl 1/G17_w02_v02_Cropped.tif
- Images - supplementals/Repl 1/G17_w02_v03_Cropped.tif
- Images - supplementals/Repl 1/G17_w03_v01_Cropped.tif
- Images - supplementals/Repl 1/G17_w03_v02_Cropped.tif
- Images - supplementals/Repl 1/G17_w03_v03_Cropped.tif
- Images - supplementals/Repl 1/G17_w04_v01_Cropped.tif
- Images - supplementals/Repl 1/G17_w04_v02_Cropped.tif
- Images - supplementals/Repl 1/G17_w05_v01_Cropped.tif
- Images - supplementals/Repl 1/G17_w05_v02_Cropped.tif
- Images - supplementals/Repl 1/G17_w06_v01_Cropped.tif
- Images - supplementals/Repl 1/G17_w06_v02_Cropped.tif
- Images - supplementals/Repl 1/G17_w06_v03_Cropped.tif
- Images - supplementals/Repl 1/G17_w07_v01_Cropped.tif
- Images - supplementals/Repl 1/G17_w07_v02_Cropped.tif
- Images - supplementals/Repl 1/G17_w07_v03_Cropped.tif
- Images - supplementals/Repl 1/G17_w08_v01_Cropped.tif
- Images - supplementals/Repl 1/G17_w08_v02_Cropped.tif
- Images - supplementals/Repl 1/G17_w08_v03_Cropped.tif
- Images - supplementals/Repl 1/G18_w01_v01_Cropped.tif
- Images - supplementals/Repl 1/G18_w01_v02_Cropped.tif
- Images - supplementals/Repl 1/G18_w01_v03_Cropped.tif
- Images - supplementals/Repl 1/G18_w02_v01_Cropped.tif
- Images - supplementals/Repl 1/G18_w02_v02_Cropped.tif
- Images - supplementals/Repl 1/G18_w02_v03_Cropped.tif
- Images - supplementals/Repl 1/G18_w03_v01_Cropped.tif
- Images - supplementals/Repl 1/G18_w03_v02_Cropped.tif
[truncated: 717 more entries]
