# Supplementary material for: Identification of healthspan-promoting genes in Caenorhabditis elegans based on a human GWAS study
Source: Biogerontology. 2022 Jun 24;23(4):431–52. doi: 10.1007/s10522-022-09969-8 (PMC9388463; doi:10.1007/s10522-022-09969-8)
Supplement: Supplementary file 11 — Supplementary file11 (ZIP 217905 kb) [file 10522_2022_9969_MOESM11_ESM.zip › Images - supplementals/Code conditions.txt]

Code	RNAi
G02	acdh-3
G03	acdh-1
G07	acdh-8
G08	frm-8
G09	nex-1
G10	nex-2
G11	ivd-1
G12	elo-3
G14	yap-1
G15	acdh-10
G16	acdh-7
G17	wwp-1
G18	L4440
